# Supplementary material for: Neuropilin-1 as a Potential Biomarker of Prognosis and Invasive-Related Parameters in Liver and Colorectal Cancer: A Systematic Review and Meta-Analysis of Human Studies
Source: Cancers (Basel). 2022 Jul 15;14(14):3455. doi: 10.3390/cancers14143455 (PMC9318974; doi:10.3390/cancers14143455)
Supplement: Supplementary file 1 [file cancers-14-03455-s001.zip]

Archive with 1 entries (1 files):
- cancers-1793764-supplementary.pdf
